# Supplementary material for: Close-to-Nature Silviculture to Maintain a Relict Population of White Oak on Etna Volcano (Sicily, Italy): Preliminary Results of a Peculiar Case Study
Source: Plants (Basel). 2023 May 22;12(10):2053. doi: 10.3390/plants12102053 (PMC10224248; doi:10.3390/plants12102053)
Supplement: Supplementary file 1 [file plants-12-02053-s001.zip]

Archive with 1 entries (1 files):
- plants-2338506-supplementary.xlsx
