# Supplementary material for: Close-to-Nature Silviculture to Maintain a Relict Population of White Oak on Etna Volcano (Sicily, Italy): Preliminary Results of a Peculiar Case Study
Source: Plants (Basel). 2023 May 22;12(10):2053. doi: 10.3390/plants12102053 (PMC10224248; doi:10.3390/plants12102053)
Supplement: Supplementary file 1 [file plants-12-02053-s001.zip › plants-2338506-supplementary.xlsx]

## Sheet: Table S1
Table S1. Taxonomy dataset of vascular plant community recorded in Mount Egitto before and after treatment. We also indicated Nemoral species having their optima in the forest environment of study area.
Class	Subclass	Order	Family	Genus	Species	Nemoral	Before	After
Liliopsida	Liliidae	Asparagales Link	Amaryllidaceae J.St.-Hil.	Allium L.	Allium longispathum Redouté			x
				Galanthus L.	Galanthus nivalis L.	x		x
			Asparagaceae Juss.	Muscari Mill.	Muscari commutatum Guss.			x
	Commelinidae	Poales Small	Juncaceae Juss.	Luzula DC.	Luzula sylvatica subsp. sicula (Parl.) K. Richt.	x	x	x
			Poaceae Barnhart	Achnatherum P. Beauv.	Achnatherum calamagrostis (L.) P. Beauv.		x	x
				Anthoxanthum L.	Anthoxanthum odoratum L.			x
				Brachypodium P. Beauv.	Brachypodium sylvaticum (Huds.) P. Beauv.	x	x	x
				Festuca L.	Festuca circummediterranea Patzke		x
					Festuca heterophylla Lam.	x	x	x
				Hordelymus Harz	Hordelymus europaeus (L.) Harz	x	x	x
				Lolium L.	Lolium perenne L.		x	x
				Phleum L.	Phleum hirsutum subsp. ambiguum (Ten.) Cif. & Giacom.		x
				Poa L.	Poa sylvicola Guss.	x	x	x
				Secale L.	Secale strictum (C. Presl) C. Presl		x	x
Magnoliopsida	Asteridae	Asterales Link	Asteraceae Bercht. & J.Presl	Crepis L.	Crepis leontodontoides All.	x		x
				Doronicum L.	Doronicum orientale Hoffm.	x		x
				Tanacetum L.	Tanacetum vulgare L. subsp. siculum (Guss.) Raimondo & Spadaro		x	x
		Boraginales Juss. ex Bercht. & J. Presl	Boraginaceae Juss.	Myosotis L.	Myosotis sylvatica Hoffm. subsp. sylvatica	x		x
		Gentianales Juss. ex Bercht. & J.Presl	Rubiaceae Juss.	Galium L.	Galium aparine L.			x
		Lamiales Bromhead	Plantaginaceae Juss.	Linaria Mill.	Linaria purpurea (L.) Mill.			x
			Lamiaceae Martinov	Clinopodium L.	Clinopodium vulgare subsp. arundanum (Boiss.) Nyman	x	x	x
				Teucrium L.	Teucrium chamaedrys L.		x	x
	Caryophyllidae	Caryophyllales Juss. ex Bercht. & J.Presl	Caryophyllaceae Juss.	Silene L.	Silene italica (L.) Pers. subsp. sicula (Ucria) Jeanm.	x	x	x
	Dilleniidae	Brassicales Bromhead	Brassicaceae Burnett	Erysimum R. Br. in Aiton	Erysimum bonannianum C. Presl			x
		Ericales Bercht. & J. Presl	Ericaceae Juss.	Monotropa L.	Monotropa hypopitys L.	x	x
		Malpighiales Juss. ex Bercht. & J.Presl	Violaceae Batsch	Viola L.	Viola alba Besser subsp. dehnhardtii (Ten.) W. Becker	x	x	x
	Hamamelidae	Fagales Engl.	Fagaceae Dumort.	Quercus L.	Quercus congesta C. Presl	x	x	x
					Quercus ilex L.	x	x
	Magnoliidae	Ranunculales Juss. ex Bercht. & J.Presl	Ranunculaceae Juss.	Ranunculus L.	Ranunculus neapolitanus Ten.	x		x
	Rosidae	Apiales Nakai	Apiaceae Lindl.	Prangos Lindl.	Prangos ferulacea (L.) Lindl		x	x
				Pimpinella L.	Pimpinella peregrina L.	x	x	x
		Rosales Bercht. & J. Presl	Rosaceae Juss.	Potentilla L.	Potentilla calabra Ten.		x
				Fragaria L.	Fragaria vesca L. subsp. vesca	x		x
				Rosa L.	Rosa canina L.	x	x	x
				Rubus L.	Rubus hirtus Waldst. & Kit.		x	x
				Sorbus Medik.	Sorbus graeca (Spach) Lodd. ex S. Schauer	x	x	x
		Fabales Bromhead	Fabaceae Lindl.	Genista L.	Genista aetnensis (Biv.) DC.	x	x	x
				Vicia L.	Vicia cassubica L.	x	x	x
					Vicia cracca L.			x
					Vicia disperma DC.			x
				Lathyrus Mill.	Lathyrus grandiflorus Sm.	x	x	x
					Lathyrus pratensis L.	x	x	x
Pinopsida	Pinidae	Pinales Dumortier	Cupressaceae Bartling	Juniperus L.	Juniperus communis L. subsp. hemisphaerica (J. & C. Presl) Arcang.		x	x
			Pinaceae F. Rudolphi	Pinus L.	Pinus nigra subsp. calabrica (Delam. ex Loudon) A.E. Murray	x	x	x
Polypodiopsida	Polypodiidae	Polypodiales Link	Dennstaedtiaceae Lotsy	Pteridium Gled. ex Scop.	Pteridium aquilinum (L.) Kuhn		x	x

## Sheet: Table S2
Table S2. Pearson’s correlations between the diversity indices computed before treatment.
Index	S	H'	J'	1-D	N	D+
H'	0.751**	.
J'	-0.970**	-0.760**	.
1-D	0.574	0.958**	-0.614*	.
N	0.407	0.318	-0.339	0.346	.
D+	-0.481	-0.495	0.413	-0.379	-0.161	.
sD+	0.986**	0.720*	-0.971**	0.553	0.405	-0.327
Significance is denoted by *p < 0.05; **p < 0.01.

## Sheet: Table S3
Table S3. Pearson’s correlations between the diversity indices computed after treatment in the thinning sites.
Index	S	H'	J'	1-D	N	D+
H'	0.358	.
J'	-0.986**	-0.224	.
1-D	0.034	0.922**	0.09	.
N	-0.24	0.675	0.371	0.792*	.
D+	-0.723	-0.856*	0.602	-0.627	-0.444	.
sD+	0.986**	0.205	-0.999**	-0.114	-0.38	-0.597
Significance is denoted by *p < 0.05; **p < 0.01.

## Sheet: Table S4
Table S4. Pearson’s correlations between the diversity indices computed in the control sites.
Index	S	H'	J'	1-D	N	D+
H'	-0.139	.
J'	-0.997**	0.068	.
1-D	-0.337	0.973*	0.269	.
N	0.142	0.484	-0.176	0.517	.
D+	0.105	-0.861	-0.042	-0.782	0.011	.
sD+	0.988*	-0.267	-0.976*	-0.447	0.142	0.2569
Significance is denoted by *p < 0.05; **p < 0.01.
